# Supplementary material for: CircSEC24B activates autophagy and induces chemoresistance of colorectal cancer via OTUB1-mediated deubiquitination of SRPX2
Source: Cell Death Dis. 2024 Sep 27;15(9):693. doi: 10.1038/s41419-024-07057-y (PMC11436887; doi:10.1038/s41419-024-07057-y)
Supplement: Supplementary file 3 — Raw_PCR [file 41419_2024_7057_MOESM3_ESM.xlsx]

## Sheet: 1E
Cells	GAPDH	circSEC24B	△CT_circSEC24B	2^-△CT(circSEC24B)	mean(circSEC24B)	2^-△△CT(circSEC24B)
NCM460	18.6445	24.9308	6.28627	0.0128128	0.0122358	1.04716
	18.7222	25.1903	6.4681	0.0112956	0.0122358	0.923156
	18.788	25.0985	6.31054	0.0125991	0.0122358	1.02969
HCT116	17.7564	23.1262	5.36972	0.0241855	0.0244732	1.97661
	17.8852	23.2382	5.35304	0.0244666	0.0244732	1.99959
	17.8147	23.1501	5.3354	0.0247676	0.0244732	2.02419
LoVo	17.7056	22.7487	5.04313	0.0303295	0.0355523	2.47875
	17.9795	22.6778	4.69832	0.038518	0.0355523	3.14797
	17.8856	22.6108	4.72511	0.0378094	0.0355523	3.09006
sw620	16.8806	22.4717	5.59106	0.0207454	0.0206705	1.69547
	16.9895	22.5201	5.53064	0.0216327	0.0206705	1.76798
	16.8392	22.5098	5.67055	0.0196334	0.0206705	1.60458
DLD1	18.7239	24.1608	5.43692	0.0230847	0.0225725	1.88665
	17.7252	23.219	5.49384	0.0221917	0.0225725	1.81366
	17.6033	23.081	5.47771	0.0224412	0.0225725	1.83405
SW48	19.8511	25.4228	5.57171	0.0210257	0.0202816	1.71837
	19.7507	25.3345	5.58384	0.0208496	0.0202816	1.70398
	18.6897	24.4099	5.72017	0.0189696	0.0202816	1.55033

## Sheet: 1F
Group	Patients	GAPDH	circSEC24B	△CT_circSEC24B	2^-△CT(circSEC24B)	mean(circSEC24B)	2^-△△CT(circSEC24B)	plot	plot1
Tumor	patient1	16.9615	24.6071	7.64564	0.00499381	0.0051332	0.972845	1	1
		17.0698	24.6991	7.62937	0.00505047	0.0051332	0.983883	1	0.620103
		17.2102	24.755	7.54481	0.00535532	0.0051332	1.04327	1	0.768596
	patient2	16.7013	24.9798	8.2785	0.0032205	0.00318311	0.627387	0.620103	1.04307
		16.7683	25.0718	8.3035	0.00316518	0.00318311	0.616609	0.620103	0.56106
		16.8235	25.1277	8.30419	0.00316365	0.00318311	0.616312	0.620103	2.33457
	patient3	16.8979	24.8024	7.90446	0.00417369	0.00394536	0.813078	0.768596	0.926563
		16.8219	24.8944	8.07247	0.00371488	0.00394536	0.723697	0.768596	0.375344
		16.9654	24.9503	7.98484	0.0039475	0.00394536	0.769014	0.768596	0.245074
	patient4	17.5261	25.0575	7.53148	0.00540502	0.00535426	1.05295	1.04307	2.27051
		17.7488	25.1496	7.40075	0.0059177	0.00535426	1.15283	1.04307	1.18703
		17.4846	25.2054	7.72088	0.00474006	0.00535426	0.923412	1.04307	0.815257
	patient5	16.2961	24.6478	8.35162	0.00306134	0.00288003	0.596381	0.56106	1.59543
		16.2061	24.7398	8.53368	0.00269841	0.00288003	0.525678	0.56106	2.06852
		16.3561	24.7956	8.43954	0.00288034	0.00288003	0.56112	0.56106	1.80176
	patient6	17.7982	23.9009	6.1027	0.0145514	0.0119838	2.83476	2.33457	0.175402
		17.4495	23.9929	6.54346	0.0107207	0.0119838	2.0885	2.33457	0.477533
		17.4998	24.0488	6.54904	0.0106793	0.0119838	2.08044	2.33457	0.6126
	patient7	17.4952	25.152	7.65685	0.00495517	0.00475623	0.965319	0.926563	1.15464
		17.5878	25.244	7.65627	0.00495718	0.00475623	0.965709	0.926563	0.392252
		17.4572	25.2999	7.84267	0.00435634	0.00475623	0.848661	0.926563	0.640751
	patient8	15.2391	24.1986	8.95953	0.00200868	0.00192671	0.391312	0.375344	0.633194
		15.2341	24.2906	9.05651	0.0018781	0.00192671	0.365873	0.375344	0.832311
		15.3017	24.3465	9.04484	0.00189336	0.00192671	0.368846	0.375344	0.909416
	patient9	15.4258	24.9321	9.50631	0.00137504	0.00125801	0.267872	0.245074	0.424785
		15.4055	25.0241	9.61864	0.00127204	0.00125801	0.247807	0.245074	5.49467
		15.2867	25.08	9.79335	0.00112696	0.00125801	0.219543	0.245074	2.23116
	patient10	18.1352	24.4717	6.33657	0.0123738	0.011655	2.41054	2.27051	2.01245
		18.197	24.5637	6.36675	0.0121176	0.011655	2.36064	2.27051	1.87407
		18.0425	24.6196	6.5771	0.0104736	0.011655	2.04036	2.27051	1.18261
	patient11	17.9439	25.3478	7.40398	0.00590444	0.00609325	1.15025	1.18703	0.393949
		18.2499	25.4398	7.18991	0.0068489	0.00609325	1.33424	1.18703	0.825463
		17.9963	25.4957	7.49944	0.00552642	0.00609325	1.0766	1.18703	0.858074
	patient12	17.7247	25.5603	7.83557	0.00437782	0.00418488	0.852844	0.815257	2.66429
		17.6412	25.6523	8.01112	0.00387625	0.00418488	0.755133	0.815257	0.80136
		17.8469	25.7082	7.86126	0.00430057	0.00418488	0.837795	0.815257	3.49809
	patient13	17.899	24.9248	7.0258	0.00767401	0.00818968	1.49498	1.59543	0.782927
		18.1373	25.0168	6.87949	0.0084931	0.00818968	1.65454	1.59543	0.624188
		18.1776	25.0726	6.89506	0.00840193	0.00818968	1.63678	1.59543	0.78495
	patient14	17.7006	24.2151	6.51448	0.0109382	0.0106181	2.13087	2.06852	0.265109
		17.858	24.3071	6.44911	0.0114453	0.0106181	2.22966	2.06852	2.28472
		17.6407	24.363	6.72228	0.00947093	0.0106181	1.84503	2.06852	0.971961
	patient15	18.6499	25.3284	6.6785	0.00976271	0.0092488	1.90188	1.80176	0.836655
		18.5897	25.4204	6.83075	0.00878496	0.0092488	1.7114	1.80176	0.501371
		18.7119	25.4763	6.76435	0.00919873	0.0092488	1.79201	1.80176	3.93938
	patient16	15.8328	25.9277	10.0949	0.000914389	0.000900375	0.178132	0.175402	0.934271
		15.9264	26.0197	10.0933	0.000915418	0.000900375	0.178333	0.175402	1.13186
		15.9111	26.0756	10.1645	0.000871317	0.000900375	0.169742	0.175402	0.806225
	patient17	16.2236	24.7731	8.54951	0.00266896	0.00245127	0.519941	0.477533	3.94383
		16.3133	24.8651	8.55179	0.00266474	0.00245127	0.519119	0.477533	0.391591
		15.9696	24.921	8.95135	0.00202011	0.00245127	0.393538	0.477533	0.726396
	patient18	16.6974	25.0121	8.31476	0.00314056	0.0031446	0.611814	0.6126	0.711993
		16.8553	25.1041	8.24881	0.00328747	0.0031446	0.640432	0.6126	0.539652
		16.782	25.16	8.37806	0.00300576	0.0031446	0.585553	0.6126	0.722399
	patient19	17.3192	24.6044	7.2852	0.00641116	0.005927	1.24896	1.15464	1.59673
		17.1442	24.6964	7.55224	0.00532781	0.005927	1.03791	1.15464	0.856564
		17.3815	24.7523	7.37075	0.00604204	0.005927	1.17705	1.15464	1.3254
	patient20	16.3324	25.2321	8.8997	0.00209374	0.00201351	0.407882	0.392252	0.372123
		16.3053	25.3241	9.01881	0.00192782	0.00201351	0.37556	0.392252	1.05626
		16.4278	25.38	8.95217	0.00201896	0.00201351	0.393313	0.392252	0.613276
	patient21	17.4073	25.7294	8.32217	0.00312448	0.0032891	0.608681	0.640751	0.657604
		17.7073	25.8214	8.11414	0.00360911	0.0032891	0.703091	0.640751	0.353334
		17.5594	25.8773	8.31791	0.00313372	0.0032891	0.610481	0.640751	2.08393
	patient22	17.4363	25.626	8.1897	0.00342495	0.00325031	0.667216	0.633194	0.852455
		17.3735	25.718	8.34456	0.00307636	0.00325031	0.599306	0.633194	1.67795
		17.5084	25.7739	8.26551	0.00324962	0.00325031	0.633059	0.633194	0.439054
	patient23	17.7538	25.6132	7.85939	0.00430615	0.00427242	0.838882	0.832311	0.262912
		17.8621	25.7052	7.84304	0.00435522	0.00427242	0.848442	0.832311	0.736608
		17.8504	25.7611	7.91063	0.00415588	0.00427242	0.809609	0.832311	0.171056
	patient24	17.541	25.1485	7.6075	0.00512761	0.00466821	0.998911	0.909416	0.301771
		17.458	25.2406	7.78256	0.00454166	0.00466821	0.884762	0.909416	0.289314
		17.4468	25.2964	7.84963	0.00433537	0.00466821	0.844574	0.909416	0.0974578
	patient25	16.606	25.5353	8.92934	0.00205117	0.0021805	0.399588	0.424785	0.632198
		16.9341	25.6273	8.69325	0.00241586	0.0021805	0.470635	0.424785	0.176053
		16.7702	25.6832	8.91303	0.00207448	0.0021805	0.404131	0.424785	0.122618
	patient26	18.7351	23.6984	4.96332	0.0320547	0.0282052	6.24458	5.49467	0.217908
		18.6588	23.7904	5.13163	0.0285249	0.0282052	5.55694	5.49467	0.0898236
		18.4676	23.8463	5.37865	0.0240362	0.0282052	4.6825	5.49467	0.433889
	patient27	18.7457	25.1962	6.45047	0.0114344	0.011453	2.22755	2.23116	0.176177
		18.9297	25.2882	6.35851	0.012187	0.011453	2.37416	2.23116	0.239408
		18.8029	25.3441	6.5412	0.0107375	0.011453	2.09177	2.23116	0.167836
	patient28	18.3562	24.9245	6.56829	0.0105378	0.0103303	2.05286	2.01245	0.231488
		18.3582	25.0165	6.6583	0.00990037	0.0103303	1.92869	2.01245	0.34037
		18.5061	25.0724	6.56622	0.0105528	0.0103303	2.0558	2.01245	0.306925
	patient29	18.2281	24.9052	6.67717	0.00977175	0.00961996	1.90364	1.87407	0.296581
		18.3222	24.9972	6.675	0.00978645	0.00961996	1.9065	1.87407	0.147712
		18.3048	25.0531	6.74829	0.00930169	0.00961996	1.81206	1.87407	0.273578
	patient30	17.0537	24.3821	7.32846	0.00622176	0.00607057	1.21206	1.18261	0.241486
		17.0297	24.4741	7.44447	0.00574103	0.00607057	1.11841	1.18261	0.217546
		17.2078	24.53	7.32218	0.00624891	0.00607057	1.21735	1.18261	0.299509
	patient31	15.776	24.6445	8.86843	0.00213961	0.00202222	0.416819	0.393949	0.118497
		15.862	24.7365	8.87449	0.00213065	0.00202222	0.415073	0.393949	0.261568
		15.6717	24.7924	9.12069	0.00179639	0.00202222	0.349955	0.393949	0.152264
	patient32	16.5939	24.4384	7.84451	0.00435078	0.00423727	0.847577	0.825463	0.219152
		16.6034	24.5304	7.92699	0.00410901	0.00423727	0.800477	0.825463	0.20577
		16.7086	24.5863	7.87764	0.00425201	0.00423727	0.828336	0.825463	0.36269
	patient33	17.5503	25.3255	7.77524	0.00456478	0.00440466	0.889265	0.858074	0.334121
		17.6843	25.4175	7.73324	0.00469961	0.00440466	0.915532	0.858074	0.140143
		17.4893	25.4734	7.98407	0.00394961	0.00440466	0.769424	0.858074	0.132097
	patient34	17.8152	23.8638	6.04856	0.0151078	0.0136763	2.94315	2.66429	0.209673
		17.7219	23.9558	6.23389	0.0132866	0.0136763	2.58836	2.66429	0.196962
		17.7052	24.0117	6.30648	0.0126346	0.0136763	2.46134	2.66429	0.583189
	patient35	15.7387	23.616	7.87723	0.00425322	0.00411354	0.828571	0.80136	0.201544
		15.7926	23.708	7.91537	0.00414224	0.00411354	0.806951	0.80136	0.135728
		15.7782	23.7639	7.9857	0.00394516	0.00411354	0.768558	0.80136	0.32894
	patient36	18.7112	24.4549	5.74377	0.0186618	0.0179564	3.63551	3.49809	1.15518
		18.7369	24.5469	5.81002	0.0178242	0.0179564	3.47234	3.49809	0.370734
		18.7567	24.6028	5.84616	0.0173832	0.0179564	3.38642	3.49809	0.128441
	patient37	16.8854	24.7708	7.8854	0.0042292	0.00401892	0.823891	0.782927	0.283341
		16.8052	24.8629	8.05769	0.00375313	0.00401892	0.731149	0.782927	0.176659
		16.9795	24.9187	7.93919	0.00407443	0.00401892	0.79374	0.782927	0.235756
	patient38	16.2053	24.371	8.16571	0.00348239	0.00320408	0.678406	0.624188	0.268661
		16.1008	24.463	8.36218	0.00303901	0.00320408	0.59203	0.624188	1.50267
		16.1811	24.5189	8.33778	0.00309084	0.00320408	0.602128	0.624188	0.604943
	patient39	17.8433	25.6793	7.83601	0.0043765	0.0040293	0.852587	0.78495	0.143572
		17.8452	25.7713	7.92617	0.00411136	0.0040293	0.800935	0.78495	0.102984
		17.7094	25.8272	8.11776	0.00360006	0.0040293	0.701328	0.78495	0.434313
	patient40	15.8781	25.4125	9.53439	0.00134854	0.00136086	0.26271	0.265109	0.12604
		15.9774	25.5045	9.52713	0.00135534	0.00136086	0.264034	0.265109	0.580176
		16.0579	25.5604	9.50249	0.00137869	0.00136086	0.268583	0.265109	0.66712
	patient41	18.2321	24.4735	6.24141	0.0132175	0.0117279	2.5749	2.28472	0.197061
		18.0383	24.5655	6.52718	0.0108424	0.0117279	2.1122	2.28472	0.271549
		18.1312	24.6214	6.49019	0.011124	0.0117279	2.16706	2.28472	0.269527
	patient42	17.9652	25.4699	7.50466	0.00550646	0.00498927	1.07272	0.971961	0.424007
		17.8114	25.5619	7.75053	0.00464364	0.00498927	0.904629	0.971961	0.230027
		17.9203	25.6178	7.69744	0.0048177	0.00498927	0.938538	0.971961	0.269881
	patient43	17.6762	25.3639	7.68775	0.00485015	0.00429471	0.94486	0.836655	0.361503
		17.6126	25.4559	7.84331	0.00435439	0.00429471	0.848281	0.836655	0.0400714
		17.4256	25.5118	8.08624	0.0036796	0.00429471	0.716823	0.836655	0.193831
	patient44	16.3749	24.8414	8.46656	0.00282691	0.00257364	0.550712	0.501371	0.0333885
		16.2703	24.9334	8.66308	0.0024669	0.00257364	0.480578	0.501371	0.420733
		16.3028	24.9893	8.68655	0.0024271	0.00257364	0.472823	0.501371	0.542435
	patient45	18.9398	24.532	5.59227	0.020728	0.0202216	4.03804	3.93938	0.271105
		19.051	24.624	5.57306	0.0210059	0.0202216	4.09216	3.93938	0.451231
		18.9568	24.6799	5.72311	0.0189309	0.0202216	3.68794	3.93938	0.108122
	patient46	17.56	25.0875	7.52742	0.00542029	0.0047958	1.05593	0.934271	0.0983635
		17.4316	25.1795	7.74791	0.00465208	0.0047958	0.906274	0.934271
		17.3789	25.2353	7.85642	0.00431502	0.0047958	0.840611	0.934271
	patient47	16.8337	24.0606	7.22696	0.00667527	0.00581009	1.30041	1.13186
		16.5354	24.1526	7.61725	0.00509305	0.00581009	0.992179	1.13186
		16.744	24.2085	7.46449	0.00566194	0.00581009	1.103	1.13186
	patient48	16.7491	24.5365	7.78748	0.00452622	0.00413851	0.881755	0.806225
		16.722	24.6286	7.90652	0.00416773	0.00413851	0.811916	0.806225
		16.6146	24.6844	8.06987	0.00372159	0.00413851	0.725003	0.806225
	patient49	18.2977	23.7841	5.48639	0.0223066	0.0202445	4.34555	3.94383
		18.1584	23.8761	5.71766	0.0190026	0.0202445	3.7019	3.94383
		18.246	23.932	5.686	0.0194243	0.0202445	3.78405	3.94383
	patient50	16.5276	25.3174	8.78981	0.00225946	0.00201012	0.440165	0.391591
		16.3986	25.4094	9.01075	0.00193863	0.00201012	0.377665	0.391591
		16.3731	25.4653	9.09216	0.00183227	0.00201012	0.356944	0.391591
	patient51	16.5453	24.6296	8.08424	0.0036847	0.00372874	0.717817	0.726396
		16.6045	24.7216	8.11705	0.00360183	0.00372874	0.701674	0.726396
		16.775	24.7774	8.00243	0.00389968	0.00372874	0.759698	0.726396
	patient52	16.0286	24.0116	7.98307	0.00395235	0.0036548	0.769958	0.711993
		15.8749	24.1036	8.22877	0.00333345	0.0036548	0.64939	0.711993
		16.0729	24.1595	8.08662	0.00367861	0.0036548	0.716631	0.711993
	patient53	16.7009	25.0037	8.30274	0.00316684	0.00277014	0.616933	0.539652
		16.5619	25.0957	8.53381	0.00269816	0.00277014	0.52563	0.539652
		16.4759	25.1516	8.6757	0.00244542	0.00277014	0.476394	0.539652
	patient54	16.3158	24.2522	7.93637	0.0040824	0.00370822	0.795294	0.722399
		16.1224	24.3442	8.22182	0.00334955	0.00370822	0.652526	0.722399
		16.319	24.4001	8.08111	0.0036927	0.00370822	0.719376	0.722399
	patient55	17.4436	24.2823	6.83869	0.00873672	0.00819632	1.702	1.59673
		17.4177	24.3743	6.95667	0.00805069	0.00819632	1.56836	1.59673
		17.4282	24.4302	7.00203	0.00780153	0.00819632	1.51982	1.59673
	patient56	17.5518	25.312	7.76024	0.0046125	0.00439691	0.898562	0.856564
		17.4444	25.404	7.95966	0.00401702	0.00439691	0.782558	0.856564
		17.6835	25.4599	7.77636	0.00456122	0.00439691	0.888573	0.856564
	patient57	17.4773	24.6739	7.19665	0.00681697	0.00680354	1.32802	1.3254
		17.5653	24.7659	7.20062	0.00679828	0.00680354	1.32437	1.3254
		17.6206	24.8218	7.20123	0.00679536	0.00680354	1.32381	1.3254
	patient58	15.0372	24.1648	9.12762	0.00178777	0.00191018	0.348276	0.372123
		15.3377	24.2568	8.91914	0.00206573	0.00191018	0.402425	0.372123
		15.2554	24.3127	9.05732	0.00187705	0.00191018	0.365668	0.372123
	patient59	17.4864	24.8873	7.40087	0.0059172	0.00542197	1.15273	1.05626
		17.4643	24.9793	7.51497	0.00546723	0.00542197	1.06507	1.05626
		17.3567	25.0352	7.67846	0.00488149	0.00542197	0.950964	1.05626
	patient60	16.4524	24.6439	8.19154	0.00342058	0.00314807	0.666364	0.613276
		16.453	24.736	8.28298	0.00321051	0.00314807	0.62544	0.613276
		16.3182	24.7918	8.47361	0.00281312	0.00314807	0.548025	0.613276
	patient61	17.2904	25.335	8.0446	0.00378735	0.00337561	0.737815	0.657604
		17.2386	25.427	8.18834	0.00342819	0.00337561	0.667847	0.657604
		17.0587	25.4829	8.42412	0.00291129	0.00337561	0.56715	0.657604
	patient62	16.7478	25.6501	8.90232	0.00208995	0.00181374	0.407144	0.353334
		16.4278	25.7422	9.31437	0.0015707	0.00181374	0.305989	0.353334
		16.6646	25.798	9.13346	0.00178055	0.00181374	0.34687	0.353334
	patient63	17.6882	24.1677	6.47953	0.0112064	0.0106972	2.18312	2.08393
		17.6877	24.2597	6.57203	0.0105104	0.0106972	2.04754	2.08393
		17.7249	24.3156	6.59076	0.0103749	0.0106972	2.02114	2.08393
	patient64	16.6416	24.4556	7.81402	0.0044437	0.00437582	0.865679	0.852455
		16.6661	24.5476	7.88149	0.00424067	0.00437582	0.826127	0.852455
		16.7893	24.6035	7.81422	0.00444309	0.00437582	0.865561	0.852455
	patient65	18.8266	25.4801	6.65354	0.00993309	0.00861327	1.93507	1.67795
		18.6156	25.5721	6.95646	0.00805188	0.00861327	1.56859	1.67795
		18.6358	25.628	6.9922	0.00785485	0.00861327	1.53021	1.67795
	patient66	16.9612	25.5652	8.60396	0.0025701	0.00225375	0.500682	0.439054
		16.8267	25.6572	8.83048	0.00219665	0.00225375	0.42793	0.439054
		16.7433	25.713	8.96976	0.0019945	0.00225375	0.388549	0.439054
	patient67	15.7773	25.121	9.34372	0.00153908	0.00134958	0.299828	0.262912
		15.6088	25.213	9.6042	0.00128484	0.00134958	0.2503	0.262912
		15.5957	25.2689	9.6732	0.00122483	0.00134958	0.238609	0.262912
	patient68	16.3473	24.3126	7.96529	0.00400137	0.00378115	0.779508	0.736608
		16.3771	24.4046	8.02755	0.00383235	0.00378115	0.746582	0.736608
		16.3061	24.4605	8.15442	0.00350974	0.00378115	0.683734	0.736608
Normal	patient1	16.6638	26.8569	10.1931	0.00085422	0.000878064	0.166411	0.171056
		16.7721	26.9489	10.1768	0.000863912	0.000878064	0.168299	0.171056
		16.9125	27.0048	10.0923	0.00091606	0.000878064	0.178458	0.171056
	patient2	17.3926	26.7102	9.31755	0.00156725	0.00154905	0.305317	0.301771
		17.4596	26.8022	9.34255	0.00154033	0.00154905	0.300071	0.301771
		17.5148	26.8581	9.34324	0.00153958	0.00154905	0.299927	0.301771
	patient3	17.9572	27.2713	9.31405	0.00157105	0.0014851	0.306057	0.289314
		17.8812	27.3633	9.48206	0.00139835	0.0014851	0.272413	0.289314
		18.0247	27.4192	9.39444	0.00148591	0.0014851	0.289471	0.289314
	patient4	16.3734	27.3248	10.9514	0.000505013	0.00050027	0.0983818	0.0974578
		16.5962	27.4168	10.8207	0.000552915	0.00050027	0.107714	0.0974578
		16.3319	27.4727	11.1408	0.000442883	0.00050027	0.0862782	0.0974578
	patient5	18.2527	26.4321	8.1794	0.0034495	0.0032452	0.671998	0.632198
		18.1627	26.5241	8.36145	0.00304054	0.0032452	0.592329	0.632198
		18.3127	26.58	8.26732	0.00324555	0.0032452	0.632266	0.632198
	patient6	17.0927	26.9245	9.83177	0.00109734	0.000903714	0.213773	0.176053
		16.7439	27.0165	10.2725	0.000808462	0.000903714	0.157497	0.176053
		16.7942	27.0724	10.2781	0.000805339	0.000903714	0.156888	0.176053
	patient7	16.0606	26.6351	10.5746	0.00065575	0.000629422	0.127747	0.122618
		16.1531	26.7271	10.574	0.000656015	0.000629422	0.127798	0.122618
		16.0226	26.783	10.7604	0.000576503	0.000629422	0.112309	0.122618
	patient8	16.947	26.691	9.74402	0.00116615	0.00111857	0.227179	0.217908
		16.942	26.783	9.841	0.00109034	0.00111857	0.21241	0.217908
		17.0096	26.8389	9.82933	0.0010992	0.00111857	0.214136	0.217908
	patient9	16.2656	27.2199	10.9544	0.000503975	0.000461083	0.0981794	0.0898236
		16.2453	27.312	11.0667	0.000466224	0.000461083	0.0908252	0.0898236
		16.1264	27.3678	11.2414	0.000413049	0.000461083	0.0804663	0.0898236
	patient10	18.1237	26.8478	8.72419	0.0023646	0.00222724	0.460649	0.433889
		18.1855	26.9399	8.75437	0.00231564	0.00222724	0.451112	0.433889
		18.031	26.9957	8.96472	0.00200147	0.00222724	0.389908	0.433889
	patient11	16.8221	26.9783	10.1562	0.000876326	0.00090435	0.170717	0.176177
		17.1281	27.0703	9.94217	0.0010165	0.00090435	0.198025	0.176177
		16.8745	27.1262	10.2517	0.000820221	0.00090435	0.159788	0.176177
	patient12	16.8217	26.425	9.60336	0.00128559	0.00122893	0.250445	0.239408
		16.7381	26.517	9.77891	0.0011383	0.00122893	0.221752	0.239408
		16.9439	26.5729	9.62904	0.0012629	0.00122893	0.246026	0.239408
	patient13	16.7122	26.9869	10.2746	0.000807287	0.000861534	0.157268	0.167836
		16.9505	27.0789	10.1283	0.000893454	0.000861534	0.174054	0.167836
		16.9909	27.1347	10.1439	0.000883862	0.000861534	0.172186	0.167836
	patient14	17.197	26.8711	9.67407	0.00122409	0.00118827	0.238466	0.231488
		17.3544	26.9631	9.60869	0.00128084	0.00118827	0.249521	0.231488
		17.1371	27.019	9.88187	0.00105989	0.00118827	0.206478	0.231488
	patient15	17.445	26.5277	9.08273	0.00184427	0.00174719	0.359283	0.34037
		17.3848	26.6197	9.23498	0.00165956	0.00174719	0.3233	0.34037
		17.507	26.6756	9.16858	0.00173773	0.00174719	0.338527	0.34037
	patient16	17.2551	26.5428	9.28769	0.00160003	0.00157551	0.311702	0.306925
		17.3487	26.6348	9.28606	0.00160183	0.00157551	0.312053	0.306925
		17.3334	26.6907	9.3573	0.00152466	0.00157551	0.297019	0.306925
	patient17	17.8934	27.1301	9.23668	0.00165761	0.00152241	0.32292	0.296581
		17.9831	27.2221	9.23896	0.00165499	0.00152241	0.322409	0.296581
		17.6395	27.278	9.63853	0.00125463	0.00152241	0.244414	0.296581
	patient18	16.8421	27.209	10.3669	0.000757264	0.000758236	0.147523	0.147712
		17.0001	27.301	10.301	0.000792686	0.000758236	0.154423	0.147712
		16.9267	27.3569	10.4302	0.000724759	0.000758236	0.141191	0.147712
	patient19	17.1166	26.4792	9.36262	0.00151905	0.00140433	0.295926	0.273578
		16.9416	26.5712	9.62966	0.00126236	0.00140433	0.245921	0.273578
		17.1789	26.6271	9.44817	0.00143159	0.00140433	0.278888	0.273578
	patient20	17.5657	27.1652	9.59954	0.00128899	0.00123959	0.251108	0.241486
		17.5386	27.2572	9.71866	0.00118684	0.00123959	0.231209	0.241486
		17.6611	27.3131	9.65202	0.00124295	0.00123959	0.242139	0.241486
	patient21	16.4846	26.3652	9.88061	0.00106082	0.00111671	0.206658	0.217546
		16.7846	26.4572	9.67258	0.00122536	0.00111671	0.238712	0.217546
		16.6367	26.5131	9.87635	0.00106395	0.00111671	0.207269	0.217546
	patient22	17.2718	26.5416	9.26975	0.00162005	0.00153744	0.315602	0.299509
		17.209	26.6336	9.42461	0.00145516	0.00153744	0.28348	0.299509
		17.3439	26.6895	9.34556	0.00153711	0.00153744	0.299446	0.299509
	patient23	16.4218	27.0935	10.6717	0.000613072	0.000608269	0.119433	0.118497
		16.5302	27.1855	10.6553	0.000620058	0.000608269	0.120794	0.118497
		16.5185	27.2414	10.7229	0.000591678	0.000608269	0.115265	0.118497
	patient24	18.1921	27.5974	9.40525	0.00147481	0.00134268	0.287308	0.261568
		18.109	27.6894	9.58032	0.00130628	0.00134268	0.254477	0.261568
		18.0979	27.7452	9.64739	0.00124695	0.00134268	0.242918	0.261568
	patient25	16.3435	26.753	10.4095	0.00073524	0.000781601	0.143232	0.152264
		16.6716	26.845	10.1734	0.000865965	0.000781601	0.168699	0.152264
		16.5077	26.9009	10.3932	0.000743598	0.000781601	0.144861	0.152264
	patient26	16.7973	26.4086	9.61135	0.00127848	0.00112495	0.249061	0.219152
		16.7209	26.5006	9.77967	0.0011377	0.00112495	0.221635	0.219152
		16.5298	26.5565	10.0267	0.000958669	0.00112495	0.186759	0.219152
	patient27	18.2376	28.1268	9.88916	0.00105455	0.00105626	0.205437	0.20577
		18.4216	28.2188	9.7972	0.00112396	0.00105626	0.218958	0.20577
		18.2948	28.2747	9.97989	0.000990267	0.00105626	0.192914	0.20577
	patient28	18.1487	27.1891	9.04043	0.00189915	0.00186176	0.369973	0.36269
		18.1507	27.2811	9.13045	0.00178427	0.00186176	0.347595	0.36269
		18.2986	27.337	9.03837	0.00190187	0.00186176	0.370503	0.36269
	patient29	18.3783	27.5432	9.1649	0.00174217	0.00171511	0.339393	0.334121
		18.4725	27.6353	9.16273	0.00174479	0.00171511	0.339904	0.334121
		18.4551	27.6911	9.23602	0.00165837	0.00171511	0.323067	0.334121
	patient30	16.7182	27.1237	10.4055	0.000737298	0.000719381	0.143633	0.140143
		16.6942	27.2157	10.5215	0.00068033	0.000719381	0.132535	0.140143
		16.8724	27.2716	10.3992	0.000740516	0.000719381	0.14426	0.140143
	patient31	16.8243	27.2692	10.4448	0.000717443	0.000678078	0.139765	0.132097
		16.9103	27.3612	10.4509	0.000714437	0.000678078	0.13918	0.132097
		16.72	27.4171	10.6971	0.000602354	0.000678078	0.117345	0.132097
	patient32	16.9062	26.7278	9.82158	0.00110512	0.00107629	0.21529	0.209673
		16.9157	26.8198	9.90406	0.00104371	0.00107629	0.203326	0.209673
		17.021	26.8757	9.8547	0.00108004	0.00107629	0.210402	0.209673
	patient33	17.1661	27.0645	9.89843	0.00104779	0.00101104	0.204121	0.196962
		17.3001	27.1565	9.85643	0.00107874	0.00101104	0.21015	0.196962
		17.1051	27.2124	10.1073	0.00090659	0.00101104	0.176613	0.196962
	patient34	18.2677	26.508	8.24028	0.00330697	0.00299363	0.644231	0.583189
		18.1744	26.6	8.4256	0.00290831	0.00299363	0.566569	0.583189
		18.1577	26.6559	8.49819	0.0027656	0.00299363	0.538767	0.583189
	patient35	17.3425	27.2111	9.86858	0.0010697	0.00103457	0.208388	0.201544
		17.3964	27.3031	9.90673	0.00104178	0.00103457	0.20295	0.201544
		17.3819	27.359	9.97705	0.000992219	0.00103457	0.193294	0.201544
	patient36	16.1605	26.592	10.4315	0.000724089	0.000696719	0.14106	0.135728
		16.1862	26.684	10.4978	0.00069159	0.000696719	0.134729	0.135728
		16.206	26.7399	10.5339	0.000674478	0.000696719	0.131395	0.135728
	patient37	18.4125	27.5489	9.13645	0.00177686	0.00168851	0.346151	0.32894
		18.3322	27.6409	9.30874	0.00157685	0.00168851	0.307186	0.32894
		18.5066	27.6968	9.19024	0.00171183	0.00168851	0.333483	0.32894
	patient38	19.3622	26.6398	7.27764	0.00644484	0.00592977	1.25552	1.15518
		19.2577	26.7318	7.47412	0.00562426	0.00592977	1.09566	1.15518
		19.338	26.7877	7.44972	0.0057202	0.00592977	1.11435	1.15518
	patient39	17.6099	26.5281	8.91823	0.00206703	0.00190305	0.402679	0.370734
		17.6118	26.6202	9.00839	0.0019418	0.00190305	0.378283	0.370734
		17.4761	26.676	9.19998	0.00170032	0.00190305	0.331239	0.370734
	patient40	16.2135	26.7934	10.5799	0.000653347	0.000659314	0.127279	0.128441
		16.3128	26.8854	10.5726	0.000656641	0.000659314	0.12792	0.128441
		16.3933	26.9413	10.548	0.000667953	0.000659314	0.130124	0.128441
	patient41	17.3573	26.6101	9.25282	0.00163917	0.00145444	0.319327	0.283341
		17.1636	26.7021	9.53859	0.00134462	0.00145444	0.261946	0.283341
		17.2564	26.758	9.50159	0.00137954	0.00145444	0.268749	0.283341
	patient42	16.7602	26.7248	9.96459	0.00100083	0.000906823	0.194971	0.176659
		16.6063	26.8168	10.2105	0.000844003	0.000906823	0.164421	0.176659
		16.7153	26.8727	10.1574	0.00087564	0.000906823	0.170584	0.176659
	patient43	18.197	27.7121	9.51509	0.00136669	0.00121018	0.266246	0.235756
		18.1335	27.8041	9.67065	0.001227	0.00121018	0.239032	0.235756
		17.9464	27.86	9.91358	0.00103685	0.00121018	0.201989	0.235756
	patient44	18.3358	27.7024	9.36665	0.00151481	0.00137909	0.2951	0.268661
		18.2313	27.7944	9.56318	0.0013219	0.00137909	0.257519	0.268661
		18.2637	27.8503	9.58665	0.00130056	0.00137909	0.253363	0.268661
	patient45	18.6494	25.6321	6.98271	0.00790667	0.00771349	1.5403	1.50267
		18.7606	25.7241	6.96351	0.00801265	0.00771349	1.56095	1.50267
		18.6665	25.78	7.11355	0.00722116	0.00771349	1.40676	1.50267
	patient46	18.0569	26.2113	8.15446	0.00350965	0.00310529	0.683716	0.604943
		17.9284	26.3034	8.37495	0.00301224	0.00310529	0.586815	0.604943
		17.8758	26.3592	8.48346	0.00279399	0.00310529	0.544298	0.604943
	patient47	17.7558	27.9616	10.2058	0.000846728	0.000736983	0.164951	0.143572
		17.4575	28.0536	10.5961	0.000646031	0.000736983	0.125853	0.143572
		17.6662	28.1095	10.4433	0.000718191	0.000736983	0.139911	0.143572
	patient48	17.0544	27.8107	10.7562	0.000578159	0.000528635	0.112631	0.102984
		17.0274	27.9027	10.8753	0.000532367	0.000528635	0.103711	0.102984
		16.9199	27.9586	11.0386	0.000475379	0.000528635	0.0926086	0.102984
	patient49	17.7179	26.3871	8.66918	0.0024565	0.00222941	0.478552	0.434313
		17.5787	26.4791	8.90045	0.00209265	0.00222941	0.40767	0.434313
		17.6662	26.535	8.86879	0.00213909	0.00222941	0.416716	0.434313
	patient50	16.4949	26.9202	10.4253	0.00072724	0.000646987	0.141674	0.12604
		16.366	27.0122	10.6462	0.000623977	0.000646987	0.121557	0.12604
		16.3404	27.0681	10.7276	0.000589743	0.000646987	0.114888	0.12604
	patient51	18.4981	26.9066	8.4085	0.00294299	0.00297816	0.573324	0.580176
		18.5573	26.9986	8.44132	0.0028768	0.00297816	0.56043	0.580176
		18.7278	27.0545	8.32669	0.00311469	0.00297816	0.606774	0.580176
	patient52	18.654	26.731	8.07699	0.00370325	0.00342446	0.721432	0.66712
		18.5003	26.823	8.32269	0.00312336	0.00342446	0.608462	0.66712
		18.6983	26.8789	8.18054	0.00344677	0.00342446	0.671466	0.66712
	patient53	18.4186	28.1747	9.75613	0.00115641	0.00101155	0.225281	0.197061
		18.2795	28.2667	9.9872	0.000985268	0.00101155	0.19194	0.197061
		18.1935	28.3226	10.1291	0.000892978	0.00101155	0.173961	0.197061
	patient54	17.2511	26.599	9.34795	0.00153457	0.00139392	0.298951	0.271549
		17.0576	26.691	9.6334	0.00125909	0.00139392	0.245284	0.271549
		17.2542	26.7469	9.49269	0.00138808	0.00139392	0.270413	0.271549
	patient55	17.6389	27.0442	9.40531	0.00147476	0.00138354	0.287298	0.269527
		17.6129	27.1362	9.52329	0.00135896	0.00138354	0.264739	0.269527
		17.6234	27.1921	9.56864	0.0013169	0.00138354	0.256545	0.269527
	patient56	17.8808	26.6555	8.77471	0.00228323	0.00217651	0.444796	0.424007
		17.7734	26.7475	8.97413	0.00198846	0.00217651	0.387373	0.424007
		18.0126	26.8034	8.79084	0.00225784	0.00217651	0.439851	0.424007
	patient57	16.6031	26.3263	9.72321	0.0011831	0.00118077	0.230481	0.230027
		16.6911	26.4183	9.72717	0.00117986	0.00118077	0.229849	0.230027
		16.7464	26.4742	9.72779	0.00117935	0.00118077	0.22975	0.230027
	patient58	17.0614	26.6524	9.59108	0.00129658	0.00138535	0.252587	0.269881
		17.3619	26.7444	9.38259	0.00149816	0.00138535	0.291857	0.269881
		17.2796	26.8003	9.52077	0.00136132	0.00138535	0.2652	0.269881
	patient59	18.3341	27.2818	8.94775	0.00202516	0.00185567	0.394521	0.361503
		18.312	27.3738	9.06185	0.00187116	0.00185567	0.364521	0.361503
		18.2044	27.4297	9.22534	0.00167069	0.00185567	0.325467	0.361503
	patient60	15.0923	27.2197	12.1274	0.0002235	0.000205694	0.0435401	0.0400714
		15.0929	27.3117	12.2189	0.000209774	0.000205694	0.0408662	0.0400714
		14.9581	27.3676	12.4095	0.000183809	0.000205694	0.0358078	0.0400714
	patient61	17.3274	27.1344	9.80701	0.00111634	0.000994974	0.217474	0.193831
		17.2757	27.2264	9.95075	0.00101047	0.000994974	0.19685	0.193831
		17.0958	27.2823	10.1865	0.000858115	0.000994974	0.16717	0.193831
	patient62	15.8846	28.1905	12.3059	0.000197491	0.00017139	0.0384733	0.0333885
		15.5645	28.2825	12.718	0.000148425	0.00017139	0.0289146	0.0333885
		15.8013	28.3384	12.5371	0.000168254	0.00017139	0.0327777	0.0333885
	patient63	17.5398	26.3277	8.78787	0.0022625	0.00215971	0.440759	0.420733
		17.5393	26.4197	8.88037	0.00212199	0.00215971	0.413386	0.420733
		17.5765	26.4755	8.89909	0.00209462	0.00215971	0.408054	0.420733
	patient64	18.7526	27.2188	8.4662	0.00282762	0.00278443	0.550849	0.542435
		18.7771	27.3108	8.53367	0.00269843	0.00278443	0.525681	0.542435
		18.9003	27.3667	8.46639	0.00282723	0.00278443	0.550774	0.542435
	patient65	17.8167	27.1	9.28332	0.00160487	0.00139163	0.312646	0.271105
		17.6058	27.192	9.58624	0.00130093	0.00139163	0.253434	0.271105
		17.6259	27.2479	9.62198	0.0012691	0.00139163	0.247233	0.271105
	patient66	17.6113	26.1758	8.56449	0.00264138	0.00231626	0.514569	0.451231
		17.4768	26.2678	8.79101	0.00225757	0.00231626	0.439798	0.451231
		17.3934	26.3237	8.93029	0.00204982	0.00231626	0.399326	0.451231
	patient67	16.7745	27.4002	10.6256	0.000632942	0.000555012	0.123304	0.108122
		16.6061	27.4922	10.8861	0.000528386	0.000555012	0.102935	0.108122
		16.5929	27.5481	10.9551	0.000503708	0.000555012	0.0981274	0.108122
	patient68	16.7595	27.6295	10.87	0.000534326	0.00050492	0.104092	0.0983635
		16.7893	27.7215	10.9323	0.000511756	0.00050492	0.0996954	0.0983635
		16.7183	27.7774	11.0591	0.000468676	0.00050492	0.0913029	0.0983635

## Sheet: 1G
Cell	Treatment	Input	circSEC24B	SEC24B	GAPDH	△CT_circSEC24B	△CT_SEC24B	△CT_GAPDH	2^-△CT(circSEC24B)	2^-△CT(SEC24B)	2^-△CT(GAPDH)	mean(circSEC24B)	mean(SEC24B)	mean(GAPDH)	2^-△△CT(circSEC24B)	2^-△△CT(SEC24B)	2^-△△CT(GAPDH)
HCT116	RNASse R(-)	17.8263	23.0201	24.7118	24.0936	5.19384	6.88547	6.26728	0.0273212	0.00845796	0.0129826	0.0273352	0.00984805	0.0133374	0.999486	0.858846	0.973395
		17.7831	23.0378	24.4244	24.1829	5.25465	6.64127	6.39981	0.0261935	0.010018	0.0118431	0.0273352	0.00984805	0.0133374	0.958231	1.01725	0.887959
		17.9376	23.0709	24.435	23.9786	5.13335	6.49743	6.04106	0.028491	0.0110682	0.0151866	0.0273352	0.00984805	0.0133374	1.04228	1.1239	1.13865
	RNASse R(+)	17.8809	22.9081	25.2254	25.0136	5.02721	7.34456	7.13273	0.0306661	0.00615272	0.00712579	0.02835	0.00610724	0.0064539	1.12185	0.624765	0.53427
		18.8981	24.0318	26.1764	26.1911	5.1337	7.27826	7.29302	0.0284841	0.00644209	0.00637649	0.02835	0.00610724	0.0064539	1.04203	0.654148	0.47809
		17.7797	23.0506	25.2277	25.1947	5.27091	7.44803	7.41503	0.0258998	0.00572692	0.00585941	0.02835	0.00610724	0.0064539	0.947489	0.581528	0.439321

## Sheet: 1I
Cell	RAPA	GAPDH	circSEC24B	△CT_circSEC24B	2^-△CT(circSEC24B)	mean(circSEC24B)	2^-△△CT(circSEC24B)
HCT116	Control	17.8646	24.1556	6.29101	0.0127708	0.0143282	0.891307
		18.0223	23.9981	5.97577	0.0158896	0.0143282	1.10898
		18.0055	24.131	6.12541	0.0143241	0.0143282	0.999715
	0	17.9571	23.9782	6.02109	0.0153983	0.0135734	1.07469
		17.7802	24.1504	6.37019	0.0120887	0.0135734	0.843705
		17.8545	24.0942	6.23969	0.0132332	0.0135734	0.923579
	10	18.0469	23.2322	5.18528	0.0274836	0.0225314	1.91815
		17.8559	23.6461	5.79022	0.0180705	0.0225314	1.26119
		17.8336	23.3374	5.50372	0.0220402	0.0225314	1.53824
	20	18.0029	23.2662	5.2633	0.0260369	0.0264184	1.81718
		17.8028	23.0054	5.20263	0.0271551	0.0264184	1.89522
		17.8553	23.1172	5.26185	0.0260631	0.0264184	1.81901
	30	17.6275	22.8682	5.24069	0.0264481	0.032729	1.84588
		18.0055	22.7421	4.7366	0.0375095	0.032729	2.61789
		17.8825	22.7511	4.86862	0.0342294	0.032729	2.38896

## Sheet: 1J
Cells	Treatment	GAPDH	circSEC24B	△CT_circSEC24B	2^-△CT(circSEC24B)	mean(circSEC24B)	2^-△△CT(circSEC24B)
LoVo	Parental cells	17.9285	23.8483	5.91981	0.016518	0.0166954	0.989378
		17.6686	23.7363	6.06772	0.0149085	0.0166954	0.892973
		17.9392	23.6832	5.74394	0.0186596	0.0166954	1.11765
	OXA-resistant	17.845	22.8622	5.01721	0.0308795	0.0324308	1.84958
		17.8977	22.8306	4.93296	0.0327365	0.0324308	1.96081
		17.8469	22.739	4.89211	0.0336765	0.0324308	2.01712
HCT116	Parental cells	18.59	24.8941	6.3041	0.0126554	0.0121127	1.0448
		18.6113	24.9763	6.36497	0.0121326	0.0121127	1.00164
		18.5607	24.9967	6.43594	0.0115502	0.0121127	0.95356
	OXA-resistant	18.636	23.74	5.10399	0.0290768	0.0268778	2.40051
		18.6309	23.8428	5.21197	0.0269799	0.0268778	2.2274
		18.4968	23.8433	5.34657	0.0245766	0.0268778	2.02898

## Sheet: 2A
Cells	Treatment	GAPDH	circSEC24B	△CT_circSEC24B	2^-△CT(circSEC24B)	mean(circSEC24B)	2^-△△CT(circSEC24B)
LoVo	Vector	17.9931	23.591	5.59794	0.0206468	0.017893	1.1539
		18.9247	24.768	5.84333	0.0174173	0.017893	0.973415
		17.8062	23.8072	6.00093	0.015615	0.017893	0.872684
	circSEC24B	18.7992	20.913	2.11379	0.231039	0.246079	12.9123
		18.8249	20.7934	1.96851	0.255517	0.246079	14.2803
		19.132	21.1224	1.99033	0.251681	0.246079	14.0659
HCT116	Vector	18.7231	24.9349	6.21181	0.0134915	0.0126134	1.06961
		18.5278	24.8047	6.27688	0.0128965	0.0126134	1.02244
		17.4894	23.9376	6.44822	0.0114523	0.0126134	0.907944
	circSEC24B	18.8716	21.7173	2.84565	0.139115	0.119852	11.0291
		18.6045	21.8244	3.21983	0.107333	0.119852	8.50944
		18.7565	21.9007	3.14422	0.113108	0.119852	8.96731

## Sheet: 2B
Cells	Treatment	GAPDH	circSEC24B	△CT_circSEC24B	2^-△CT(circSEC24B)	mean(circSEC24B)	2^-△△CT(circSEC24B)
LoVo	sh-NC	17.4414	25.0187	7.57727	0.00523619	0.00600553	0.871895
		17.5748	24.8777	7.30298	0.00633261	0.00600553	1.05446
		18.6234	25.9004	7.27698	0.0064478	0.00600553	1.07364
	sh-circ#1	17.4727	26.0644	8.59165	0.00259212	0.00266075	0.431621
		17.4991	25.9416	8.44253	0.00287439	0.00266075	0.478624
		17.4449	26.0797	8.6348	0.00251575	0.00266075	0.418905
	sh-circ#2	17.4151	25.3775	7.96243	0.00400932	0.00412266	0.667604
		16.7096	24.4559	7.74629	0.0046573	0.00412266	0.775501
		17.4266	25.5044	8.07773	0.00370135	0.00412266	0.616322
HCT116	sh-NC	17.968	26.0184	8.0504	0.00377213	0.00410044	0.919934
		18.1044	25.8863	7.7819	0.00454376	0.00410044	1.10812
		18.0028	25.9738	7.97105	0.00398542	0.00410044	0.97195
	sh-circ#1	17.7384	27.1712	9.43281	0.00144691	0.00162249	0.352867
		18.0175	27.2468	9.22934	0.00166606	0.00162249	0.406313
		17.9241	27.0788	9.15472	0.0017545	0.00162249	0.427882
	sh-circ#2	17.9355	26.8903	8.95479	0.0020153	0.00194245	0.491485
		17.9986	26.9411	8.94249	0.00203256	0.00194245	0.495693
		17.9505	27.0848	9.13432	0.00177949	0.00194245	0.433976

## Sheet: 4A
Cells	Treatment	GAPDH	SEC24B	△CT_SEC24B	2^-△CT(SEC24B)	mean(SEC24B)	2^-△△CT(SEC24B)
LoVo/OXA	Vector	18.9029	24.7954	5.89249	0.0168339	0.0178337	0.943937
		18.7195	24.766	6.04643	0.0151302	0.0178337	0.848403
		19.1903	24.7273	5.53703	0.0215371	0.0178337	1.20766
	circ-OE	18.7467	24.5494	5.80267	0.0179152	0.018452	1.00457
		18.958	24.7055	5.74754	0.0186131	0.018452	1.0437
		18.8896	24.6206	5.73101	0.0188276	0.018452	1.05573
HCT116/OXA	sh-NC	17.5135	23.8174	6.30399	0.0126564	0.0144274	0.877248
		17.7655	23.7657	6.00023	0.0156225	0.0144274	1.08284
		18.6752	24.7338	6.05858	0.0150032	0.0144274	1.03991
	sh-circ#1	18.6446	24.8471	6.20248	0.013579	0.0146745	0.941198
		18.8043	24.7127	5.90847	0.0166484	0.0146745	1.15394
		18.6534	24.833	6.17961	0.013796	0.0146745	0.956235

## Sheet: 4B
LoVo/OXA
Genes	Input	IgG	AGO2	△CT_IgG	△CT_AGO2	2^-△CT(IgG)	2^-△CT(AGO2)	mean(IgG)	mean(AGO2)	2^-△△CT(IgG)	2^-△△CT(AGO2)
CDR1as	27.9971	36.0126	30.9347	8.01551	2.9376	0.00386449	0.130525	0.00451448	0.127667	1.71204	57.825
	27.8496	35.9746	31.1633	8.12504	3.31376	0.00358196	0.100568	0.00451448	0.127667	1.58687	44.5535
	28.2488	35.6065	30.9676	7.35769	2.71872	0.006097	0.151909	0.00451448	0.127667	2.70108	67.2984
U6	20.9091	32.0274	31.8656	11.1183	10.9565	0.000449849	0.000503222	0.000483924	0.000475946	1.85917	2.07976
	20.9753	31.8759	32.0812	10.9005	11.1059	0.000523128	0.000453734	0.000483924	0.000475946	2.16202	1.87523
	20.8905	31.9188	31.9429	11.0283	11.0523	0.000478796	0.000470882	0.000483924	0.000475946	1.97881	1.9461
circSEC24B	26.9073	35.0489	34.9215	8.14161	8.01419	0.00354104	0.00386802	0.00360796	0.00392476	1.9629	2.14416
	26.9231	35.0251	34.9697	8.10199	8.04657	0.00363965	0.00378217	0.00360796	0.00392476	2.01756	2.09657
	27.0255	35.1261	34.9473	8.10058	7.92171	0.0036432	0.00412408	0.00360796	0.00392476	2.01953	2.2861
HCT116/OXA
Genes	Input	IgG	AGO2	△CT_IgG	△CT_AGO2	2^-△CT(IgG)	2^-△CT(AGO2)	mean(IgG)	mean(AGO2)	2^-△△CT(IgG)	2^-△△CT(AGO2)
CDR1as	27.1006	36.3122	31.0834	9.21161	3.98279	0.00168666	0.0632499	0.00171003	0.0668987	1.97267	73.9751
	27.1086	37.2253	30.7701	10.1167	3.66153	0.000900673	0.0790259	0.00171003	0.0668987	1.0534	92.4263
	26.9791	35.5984	31.0764	8.61939	4.09739	0.00254276	0.0584203	0.00171003	0.0668987	2.97393	68.3266
U6	22.1238	33.1192	32.9598	10.9954	10.836	0.000489852	0.000547055	0.000485591	0.000536562	2.01755	2.25315
	22.0066	33.0821	32.9073	11.0754	10.9006	0.000463405	0.000523104	0.000485591	0.000536562	1.90862	2.1545
	22.0664	33.0221	32.9224	10.9557	10.856	0.000503517	0.000539528	0.000485591	0.000536562	2.07383	2.22215
circSEC24B	28.0601	33.8511	33.8693	5.79107	5.8092	0.0180599	0.0178343	0.0155237	0.0153143	2.32674	2.29768
	27.8272	33.8996	34.0661	6.07247	6.23888	0.0148595	0.0132406	0.0155237	0.0153143	1.91442	1.70586
	27.8594	34.0541	33.9311	6.19476	6.07166	0.0136519	0.0148678	0.0155237	0.0153143	1.75884	1.91549

## Sheet: 4D
Treatment	GAPDH	DLG4	SRPX2	BCL2L1	IDO1	SGK1	△CT_DLG4	△CT_SRPX2	△CT_BCL2L1	△CT_IDO1	△CT_SGK1	2^-△CT(DLG4)	2^-△CT(SRPX2)	2^-△CT(BCL2L1)	2^-△CT(IDO1)	2^-△CT(SGK1)	mean(DLG4)	mean(SRPX2)	mean(BCL2L1)	mean(IDO1)	mean(SGK1)	2^-△△CT(DLG4)	2^-△△CT(SRPX2)	2^-△△CT(BCL2L1)	2^-△△CT(IDO1)	2^-△△CT(SGK1)
Vector	16.8752	23.8418	23.9403	24.2953	25.4878	23.7418	6.96657	7.06509	7.42015	8.61261	6.86657	0.00799563	0.00746785	0.00583864	0.00255473	0.0085695	0.00743282	0.00767594	0.00598383	0.00260095	0.0079663	1.07572	0.972891	0.975736	0.982229	1.07572
	16.9343	24.0338	23.9837	24.0862	25.5721	23.9338	7.09948	7.04936	7.15185	8.63775	6.99948	0.00729193	0.00754974	0.00703202	0.0025106	0.00781529	0.00743282	0.00767594	0.00598383	0.00260095	0.0079663	0.981044	0.98356	1.17517	0.965264	0.981044
	16.9762	24.1324	23.9401	24.5969	25.4891	24.0324	7.15618	6.96394	7.62072	8.51292	7.05618	0.00701092	0.00801022	0.00508083	0.00273752	0.00751412	0.00743282	0.00767594	0.00598383	0.00260095	0.0079663	0.943238	1.04355	0.849094	1.05251	0.943238
circ-OE	16.9158	24.0145	24.0653	24.2527	25.4756	23.8145	7.09869	7.14947	7.33686	8.55985	6.89869	0.00729594	0.00704359	0.00618565	0.00264989	0.00838083	0.00724469	0.00843332	0.00628073	0.00284467	0.00832197	0.981583	0.91762	1.03373	1.01882	1.05203
	17.0639	24.1305	23.7154	24.336	25.3347	23.9305	7.06658	6.65142	7.27211	8.27074	6.86658	0.00746014	0.00994774	0.0064696	0.00323787	0.00856945	0.00724469	0.00843332	0.00628073	0.00284467	0.00832197	1.00368	1.29596	1.08118	1.24488	1.07571
	16.8599	24.0229	23.7711	24.1964	25.4217	23.8229	7.16297	6.91117	7.33656	8.56184	6.96297	0.006978	0.00830864	0.00618693	0.00264625	0.00801561	0.00724469	0.00843332	0.00628073	0.00284467	0.00832197	0.938808	1.08243	1.03394	1.01742	1.00619
sh-NC	17.1481	24.027	24.055	24.4883	25.4682	23.927	6.87887	6.90693	7.34015	8.32005	6.77887	0.0084968	0.00833308	0.00617154	0.00312908	0.00910664	0.00844508	0.00829424	0.00675685	0.00306721	0.00905122	1.00612	1.00468	0.913375	1.02017	1.00612
	17.1809	23.9992	24.0542	24.2441	25.621	23.8992	6.81825	6.87332	7.06318	8.44013	6.71825	0.00886143	0.0085295	0.00747777	0.00287917	0.00949744	0.00844508	0.00829424	0.00675685	0.00306721	0.00905122	1.0493	1.02836	1.10669	0.938696	1.0493
	17.131	24.101	24.0932	24.3697	25.4217	24.001	6.96993	6.96216	7.23868	8.29071	6.86993	0.00797703	0.00802013	0.00662124	0.00319337	0.00854956	0.00844508	0.00829424	0.00675685	0.00306721	0.00905122	0.944576	0.966952	0.97993	1.04113	0.944576
sh-circ#1	17.3624	24.0034	24.1168	24.5873	25.5096	24.1034	6.64104	6.75441	7.22498	8.1472	6.74104	0.0100195	0.00926233	0.00668445	0.00352735	0.00934853	0.0088292	0.00799286	0.00615063	0.00297251	0.00823794	1.18643	1.11672	0.989284	1.15002	1.03285
	18.1118	25.016	25.0823	25.4059	26.5427	25.116	6.90419	6.97054	7.29409	8.43093	7.00419	0.00834894	0.00797366	0.00637177	0.0028976	0.00778984	0.0088292	0.00799286	0.00615063	0.00297251	0.00823794	0.988615	0.961349	0.943009	0.944702	0.86064
	17.0502	23.9947	24.2627	24.5842	25.6984	24.0947	6.94445	7.21248	7.53398	8.64815	7.04445	0.00811916	0.00674261	0.00539568	0.00249257	0.00757544	0.0088292	0.00799286	0.00615063	0.00297251	0.00823794	0.961407	0.812926	0.798549	0.812652	0.836953

[truncated: 8 more sheets: 4G, 8C, S1F, S1G, S1H, S1I, S1J, S1L]
